# Supplementary material for: Exciton Manifolds in Highly Ambipolar Doped WS2
Source: Nanomaterials (Basel). 2022 Sep 19;12(18):3255. doi: 10.3390/nano12183255 (PMC9504948; doi:10.3390/nano12183255)
Supplement: Supplementary file 1 [file nanomaterials-12-03255-s001.zip]

Archive with 1 entries (1 files):
- nanomaterials-1893219-supplementary.pdf
